# Supplementary material for: A Screening Measure of Emotion Regulation Difficulties: Polish Norms and Psychometrics of the Difficulties in Emotion Regulation Scale-8 (DERS-8)
Source: Healthcare (Basel). 2025 Feb 18;13(4):432. doi: 10.3390/healthcare13040432 (PMC11855059; doi:10.3390/healthcare13040432)
Supplement: Supplementary file 1 [file healthcare-13-00432-s001.zip]

Archive with 1 entries (1 files):
- healthcare-3439845-supplementary.pdf
